# Supplementary material for: Genetic diversity and wing geometric morphometrics among four populations of Aedes aegypti (Diptera: Culicidae) from Benin
Source: Parasit Vectors. 2023 Sep 9;16:320. doi: 10.1186/s13071-023-05943-6 (PMC10492319; doi:10.1186/s13071-023-05943-6)
Supplement: Supplementary file 1 — Additional file 1. Table S1: Sampling data and landmark coordinates. [file 13071_2023_5943_MOESM1_ESM.xlsx]

## Sheet: Ae. aegypti Benin coordinates_H
ID	Species	Trapping_site	landscape type	Halpotype	X1	Y1	X2	Y2	X3	Y3	X4	Y4	X5	Y5	X6	Y6	X7	Y7	X8	Y8	X9	Y9	X10	Y10	X11	Y11	X12	Y12	X13	Y13	X14	Y14	X15	Y15	X16	Y16	X17	Y17	X18	Y18
aeg 3	Ae.aegypti	Porto Novo	urban	H2	9900000	6030000	14582443	5710896	19544158	6981095	20060176	7576501	20258645	8171907	20099871	8846700	19226608	9184097	18214419	9501646	16706057	9640574	14681677	9799349	10890927	7497113	12935154	7735276	13193162	7358185	13947344	7477266	14006884	7100176	13808416	6881860	16011416	6921555	16170192	8271141
aeg 4	Ae.aegypti	Porto Novo	urban	H2	11680000	3720000	16875000	3475000	22875000	4995000	23355000	5595000	23675000	6235000	23515000	7035000	22555000	7515000	21315000	7915000	19355000	8195000	17155000	8235000	12675000	5715000	15395000	6035000	15555000	5475000	16475000	5555000	16795000	5195000	16555000	4875000	18195000	4795000	18395000	6555000
aeg 5	Ae.aegypti	Porto Novo	urban	H2	11640000	7040000	16155000	6035000	22431804	6930012	23090786	7400714	23467349	8028317	23373208	8593160	22494565	9189382	21553159	9754225	19419309	10256307	17191320	10632869	13111901	8687300	15528171	8718680	15685073	8153838	16155775	8153838	16281295	7777276	16061635	7557615	18007203	7306574	18164104	8781440
aeg 6	Ae.aegypti	Porto Novo	urban		9660000	3450000	13896404	2222990	20423474	2662312	20956938	3070254	21333499	3697857	21270737	4294080	20548994	4890303	19325170	5486526	17693402	5925847	15622312	6616211	11072191	4953063	13174661	4733402	13268801	4262700	14304346	4262700	14272966	3823378	14021925	3540956	16500957	3227155	16751997	4733402
aeg 7	Ae.aegypti	Calavi	urban		9470000	5050000	12515679	4733402	19199648	6522070	19638971	7024153	19827252	7683136	19827252	8216598	19042749	8718680	17379600	9189382	15810593	9283523	13770884	9409044	9942506	6678971	12264636	7086913	12484298	6804492	13362942	6773112	13425702	6490690	13268801	6145508	15496792	6271029	15496792	7965557
aeg 8	Ae.aegypti	Calavi	urban		9810000	2160000	13645000	1945000	19855000	3805000	20335000	4405000	20575000	5125000	20395000	5545000	19585000	5995000	18175000	6295000	16495000	6445000	14395000	6505000	10705000	4075000	12745000	4315000	12985000	3925000	13585000	3955000	13705000	3625000	13495000	3235000	16345000	3445000	15865000	5125000
aeg 9	Ae.aegypti	Calavi	urban		9850000	4360000	13865024	4294080	18854468	5768947	19325170	6302409	19544830	6930012	19419309	7306573	18697566	7714515	17567881	8059697	15998875	8122457	14053306	8185218	10664249	5863087	12609818	6145508	13206041	6176888	13300182	5863087	13519843	5643427	13394321	5423765	15434031	5486525	15277131	6804492
aeg 11	Ae.aegypti	Dassa	semi urban	H4	9320000	4520000	16555000	4315000	23715000	6195000	24515000	7155000	24795000	8275000	24515000	8835000	23275000	9475000	21755000	9795000	19395000	9915000	16675000	10035000	11395000	6755000	14995000	7635000	14795000	6835000	15755000	6915000	15835000	6515000	15795000	5995000	18275000	6155000	18515000	8195000
aeg 12	Ae.aegypti	Dassa	semi urban		10400000	11040000	15715000	9435000	23635000	9635000	24355000	10235000	24915000	11195000	24835000	11915000	23995000	12635000	22355000	13515000	20355000	14155000	17275000	14875000	11955000	12675000	14875000	12675000	15155000	11915000	15915000	11875000	16115000	11395000	15755000	11155000	18435000	10635000	19275000	12595000
aeg 13	Ae.aegypti	Dassa	semi urban		10560000	11360000	16555000	10875000	24715000	12755000	25195000	13555000	25395000	14275000	25395000	15155000	24835000	15955000	22915000	16235000	20395000	16355000	17315000	16515000	12035000	13435000	14875000	13955000	15195000	13195000	16235000	13475000	16395000	13035000	16195000	12315000	19155000	12555000	18995000	14435000
aeg 14	Ae.aegypti	Dassa	semi urban		10520000	11400000	17475000	10595000	23035000	11435000	23435000	11835000	23995000	12635000	23915000	13475000	22955000	14115000	21595000	14675000	19955000	15035000	17235000	15395000	12315000	13235000	14835000	13275000	15035000	12715000	16155000	12795000	16395000	12555000	16195000	12155000	18595000	11715000	18435000	13595000
aeg 15	Ae.aegypti	Dassa	semi urban		5440000	2560000	10475000	1475000	17995000	2355000	18795000	2955000	19115000	3675000	19155000	4275000	18275000	5075000	16275000	5675000	14395000	6115000	11915000	6675000	6595000	4515000	9435000	4475000	9515000	3875000	10675000	4075000	10795000	3515000	10435000	3115000	13035000	2835000	13155000	4515000
aeg 16	Ae.aegypti	Dassa	semi urban		9760000	4560000	15835000	3395000	23395000	3995000	24315000	4595000	24955000	5475000	25075000	6235000	24115000	7075000	22475000	7835000	20395000	8515000	17395000	9195000	11475000	6635000	14435000	6795000	14475000	6075000	15715000	6115000	15795000	5555000	15475000	5075000	17875000	4835000	18355000	6755000
aeg 17	Ae.aegypti	Dassa	semi urban		10120000	4080000	16675000	2875000	23395000	3955000	24075000	4435000	24435000	5195000	24395000	5915000	23555000	6675000	22155000	7275000	20035000	7755000	17395000	8315000	11795000	6075000	15155000	6115000	15155000	5355000	16035000	5395000	16275000	4995000	15675000	4595000	17995000	4315000	18795000	6235000
aeg 18	Ae.aegypti	Dassa	semi urban		9880000	10720000	15875000	10435000	22195000	12075000	22755000	12755000	22835000	13555000	22595000	14315000	21555000	14795000	19995000	15075000	18355000	15195000	15955000	15355000	11395000	12435000	13795000	12915000	14035000	12275000	14915000	12515000	14995000	12155000	14675000	11675000	17715000	11995000	17635000	13595000
aeg 19	Ae.aegypti	Dassa	semi urban		8640000	4280000	14675000	3155000	22115000	4275000	23075000	4875000	23315000	5795000	23155000	6355000	22035000	7035000	20595000	7555000	18315000	7995000	15635000	8675000	9795000	6035000	12995000	6075000	13155000	5555000	14275000	5675000	14435000	5235000	14075000	4755000	17035000	4555000	17475000	6435000
aeg 20	Ae.aegypti	Dassa	semi urban		8920000	9280000	14635000	7595000	22795000	7195000	23435000	7755000	23755000	8435000	23835000	9355000	22995000	10115000	21835000	10955000	19875000	11715000	17115000	12595000	10515000	10995000	14235000	10515000	14235000	10035000	15195000	9915000	15275000	9555000	15035000	9155000	17475000	8435000	18475000	10195000
aeg 21	Ae.aegypti	Porto Novo	urban		9000000	7680000	15675000	6995000	23835000	8515000	24515000	9195000	24875000	10235000	24515000	10955000	23435000	11515000	21795000	12035000	18875000	12275000	16155000	12635000	10355000	9755000	13995000	9875000	13995000	9315000	15035000	9355000	15115000	9035000	14835000	8515000	17595000	8475000	17955000	10395000
aeg 22	Ae.aegypti	Porto Novo	urban		10240000	9280000	16235000	8795000	23035000	10515000	23635000	11315000	23635000	12035000	23435000	12595000	22715000	13075000	20995000	13635000	19235000	13675000	16435000	14115000	11235000	11075000	14275000	11475000	14395000	10915000	15315000	11075000	15755000	10715000	15395000	10315000	18435000	10395000	18475000	12195000
aeg 23	Ae.aegypti	Porto Novo	urban		9200000	9840000	15475000	8915000	22435000	9875000	23155000	10395000	23475000	11435000	23235000	12035000	22515000	12635000	20715000	13235000	18875000	13595000	15755000	14075000	10355000	11795000	13195000	11635000	13115000	11155000	14715000	11275000	14835000	10875000	14515000	10355000	17035000	10155000	17275000	11915000
aeg 24	Ae.aegypti	Porto Novo	urban		10080000	8280000	15835000	7915000	23275000	9155000	24235000	9875000	24675000	10675000	24635000	11435000	23755000	12075000	22035000	12635000	19395000	12875000	16555000	13155000	11435000	10475000	14755000	10715000	14995000	10075000	16075000	10275000	16195000	9875000	16035000	9355000	18675000	9315000	19035000	11355000
aeg 25	Ae.aegypti	Porto Novo	urban		11240000	7960000	15955000	6715000	22635000	7355000	23435000	7915000	23835000	8555000	23835000	9275000	23235000	9995000	21595000	10755000	19755000	11155000	16835000	11675000	12435000	9595000	14915000	9675000	15195000	9115000	15955000	9075000	15955000	8675000	15555000	8315000	17995000	7995000	18755000	9755000
aeg 26	Ae.aegypti	Porto Novo	urban		9240000	9880000	15795000	9475000	22675000	11235000	23275000	11875000	23555000	12715000	23395000	13555000	22395000	14155000	20795000	14635000	18795000	14875000	15595000	15235000	10835000	12035000	13675000	12435000	13795000	11795000	14875000	11915000	14995000	11515000	14875000	11075000	17475000	11115000	17475000	12955000
aeg 27	Ae.aegypti	Porto Novo	urban		8360000	8640000	10835000	8035000	17155000	8555000	17675000	8915000	17795000	9315000	17795000	9835000	17115000	10435000	16275000	10715000	14795000	11155000	12835000	11515000	9155000	10075000	11715000	10155000	11475000	9675000	11995000	9475000	11955000	9275000	11795000	8955000	14275000	8955000	13875000	10035000
aeg 28	Ae.aegypti	Porto Novo	urban	H2	12000000	11880000	17435000	11075000	23955000	12235000	24915000	13075000	25075000	13915000	25035000	14635000	24035000	15115000	22635000	15635000	20635000	15995000	17955000	16355000	13155000	13755000	15795000	13755000	16035000	13315000	16795000	13515000	17395000	13035000	16835000	12595000	19995000	12555000	19675000	14355000
aeg 30	Ae.aegypti	Porto Novo	urban		9080000	11200000	15515000	9995000	22715000	10995000	23315000	11515000	23595000	12435000	23515000	12995000	22515000	13675000	21075000	14115000	18795000	14715000	16075000	15275000	11115000	13115000	13915000	12915000	13955000	12155000	14995000	12355000	14995000	11955000	14675000	11555000	17355000	11315000	17715000	13075000
aeg 31	Ae.aegypti	Porto Novo	urban		10440000	10360000	16995000	9555000	24275000	11195000	25035000	11955000	25195000	12595000	25075000	13275000	23995000	14195000	22595000	14755000	19795000	15075000	16755000	15435000	12195000	12555000	15035000	12835000	15075000	12155000	16195000	12355000	16275000	11835000	15755000	11235000	18275000	11155000	19075000	13275000
aeg 32	Ae.aegypti	Porto Novo	urban		9280000	12280000	15795000	11315000	22995000	12555000	23755000	13155000	24155000	14195000	24035000	14675000	23275000	15475000	21075000	16115000	18995000	16355000	16315000	16755000	11235000	14075000	14315000	14435000	14435000	13675000	15755000	13915000	15835000	13475000	15355000	12955000	18475000	12755000	18435000	14795000
aeg 33	Ae.aegypti	Dassa	semi urban	H7	8680000	14360000	13595000	13875000	19835000	15075000	20555000	15715000	20835000	16275000	20715000	16955000	19755000	17475000	18475000	17915000	16915000	18275000	14435000	18515000	9435000	16075000	11915000	16155000	11875000	15635000	13195000	15835000	13595000	15515000	13275000	14955000	15915000	15275000	15675000	16675000
aeg 34	Ae.aegypti	Dassa	semi urban		10320000	4920000	16355000	3955000	23195000	4795000	24115000	5315000	24595000	6155000	24435000	6795000	23635000	7635000	22235000	8195000	20035000	8595000	17315000	9195000	12075000	6755000	14995000	6915000	15075000	6275000	16075000	6315000	16275000	5875000	15955000	5515000	18715000	5235000	18795000	7035000
aeg 35	Ae.aegypti	Dassa	semi urban		9280000	12920000	15635000	12275000	23395000	13875000	24075000	14395000	24715000	15635000	24515000	16315000	23315000	16915000	21395000	17275000	19315000	17715000	16475000	17915000	10795000	14955000	13755000	15235000	14075000	14675000	15235000	14715000	15395000	14355000	15115000	13835000	17755000	13915000	18115000	15835000
aeg 36	Ae.aegypti	Dassa	semi urban		9680000	11000000	15795000	10035000	23355000	10915000	24115000	11475000	24515000	12395000	24515000	13075000	23555000	13755000	21875000	14435000	19515000	14955000	16995000	15435000	11755000	12955000	14715000	12995000	14755000	12435000	15915000	12515000	15915000	12075000	15675000	11515000	18155000	11435000	18275000	13115000
aeg 37	Ae.aegypti	Dassa	semi urban		9000000	11280000	14595000	9955000	21355000	10755000	22275000	11475000	22755000	12035000	22755000	12715000	21675000	13635000	20195000	14115000	18595000	14715000	16035000	15315000	10795000	13315000	13875000	13315000	13715000	12475000	14435000	12475000	14835000	12035000	14355000	11595000	17155000	11395000	18075000	13195000
aeg 38	Ae.aegypti	Dassa	semi urban		7840000	13560000	13075000	12195000	21075000	12875000	22355000	13555000	22755000	14355000	22475000	15315000	21635000	15955000	19995000	16635000	17555000	17155000	14835000	17915000	9155000	15675000	12275000	15555000	12195000	14835000	13235000	14835000	13435000	14435000	13155000	13955000	16195000	13515000	16475000	15635000
aeg 39	Ae.aegypti	Dassa	semi urban		10640000	9720000	15395000	8755000	21835000	9315000	22315000	9675000	22795000	10515000	22635000	11115000	21795000	11875000	20475000	12395000	18835000	12755000	16435000	13155000	11955000	11315000	14435000	11195000	14395000	10675000	15275000	10755000	15555000	10435000	15275000	9995000	17595000	9795000	17915000	11315000
aeg 40	Ae.aegypti	Dassa	semi urban		7360000	8600000	13795000	7395000	21915000	8235000	22675000	8995000	22995000	9915000	22875000	10555000	21835000	11315000	19795000	11915000	17955000	12315000	15355000	12955000	9155000	10595000	12275000	10515000	12595000	9755000	13795000	9875000	14195000	9515000	13835000	9115000	16755000	8835000	17075000	10715000
aeg 41	Ae.aegypti	Dassa	semi urban	H6	11000000	11920000	16835000	11475000	23235000	12995000	23875000	13635000	24235000	14315000	23915000	15075000	22955000	15595000	21475000	15995000	19715000	16275000	17235000	16515000	12715000	13995000	15035000	14155000	15155000	13555000	16475000	13675000	16635000	13315000	16195000	12715000	18995000	13075000	18795000	14675000
aeg 42	Ae.aegypti	Dassa	semi urban		9720000	9240000	14595000	8475000	21835000	9595000	22395000	10355000	22675000	10995000	22555000	11675000	21515000	12395000	20115000	12795000	18395000	13235000	15595000	13595000	11195000	11075000	13555000	11155000	13515000	10595000	14635000	10835000	14755000	10435000	14475000	9795000	17475000	9875000	17035000	11475000
aeg 43	Ae.aegypti	Dassa	semi urban	H3	8080000	4080000	14035000	2875000	21435000	3395000	22035000	3995000	22395000	4835000	22395000	5595000	21315000	6275000	20075000	7195000	17915000	7635000	15235000	8235000	10395000	5875000	12955000	5955000	13035000	5395000	14395000	5315000	14355000	4915000	13875000	4355000	16555000	4115000	16875000	6195000
aeg 44	Ae.aegypti	Dassa	semi urban		10840000	5480000	15995000	4475000	22515000	5315000	22995000	5835000	23395000	6555000	23315000	7235000	22395000	7795000	21275000	8435000	19315000	8875000	16875000	9275000	12155000	7195000	14595000	7155000	14555000	6595000	15635000	6635000	15835000	6315000	15635000	5835000	18035000	5795000	18155000	7395000
aeg 45	Ae.aegypti	W National Park	sylvatic	H1	9640000	6440000	16155000	5355000	24035000	6395000	24875000	6995000	25395000	7875000	25235000	8715000	24155000	9355000	22555000	9955000	20275000	10395000	17395000	10875000	11635000	8395000	14715000	8395000	14635000	7835000	15995000	7995000	16035000	7475000	15795000	6955000	17995000	6835000	19155000	8835000
aeg 46	Ae.aegypti	W National Park	sylvatic		9600000	10800000	14835000	10315000	21875000	11195000	22555000	11915000	22835000	12675000	22635000	13355000	21595000	14075000	20315000	14595000	18115000	14915000	15635000	15315000	11155000	12755000	13795000	12955000	13795000	12435000	14955000	12435000	15115000	12155000	14795000	11715000	17235000	11595000	17755000	13395000
aeg 47	Ae.aegypti	W National Park	sylvatic	H4	9480000	6240000	15235000	4995000	21755000	5755000	22475000	6315000	22915000	7075000	22915000	7755000	21995000	8395000	20675000	8995000	18995000	9475000	16235000	10075000	11075000	8075000	13795000	7955000	13835000	7395000	15235000	7355000	15395000	6875000	14995000	6475000	17595000	6275000	17515000	8035000
aeg 48	Ae.aegypti	W National Park	sylvatic		9240000	2840000	14635000	1635000	20635000	2115000	21315000	2715000	21755000	3395000	21555000	4115000	20675000	4755000	19395000	5315000	17555000	5755000	15315000	6315000	11235000	4515000	13195000	4435000	13275000	3835000	14515000	3915000	14515000	3475000	14195000	3155000	16435000	2955000	16875000	4355000
aeg 49	Ae.aegypti	W National Park	sylvatic	H3	11640000	2880000	17115000	2075000	23955000	3115000	24555000	3795000	24875000	4515000	24755000	5155000	24115000	5795000	22715000	6355000	20595000	6755000	17795000	7115000	13155000	4835000	15995000	4955000	15955000	4435000	17035000	4435000	17075000	3995000	16755000	3595000	19115000	3475000	19835000	5395000
aeg 50	Ae.aegypti	W National Park	sylvatic	H2	10400000	4080000	15475000	3795000	20915000	4395000	21755000	5395000	22035000	6035000	22395000	6755000	22355000	7515000	20875000	8315000	19075000	8395000	16275000	8595000	11075000	5715000	14195000	6275000	14435000	5715000	15355000	5995000	15515000	5515000	15155000	5115000	17795000	5035000	18275000	6795000
aeg 51	Ae.aegypti	W National Park	sylvatic		9200000	4440000	15235000	3675000	22355000	4755000	22835000	5355000	23195000	6275000	23035000	6915000	21955000	7475000	20435000	8115000	18395000	8475000	15995000	8955000	10555000	6595000	13635000	6795000	13795000	6155000	14795000	6075000	14995000	5675000	14515000	5275000	17715000	4955000	17315000	6955000
aeg 53	Ae.aegypti	Calavi	urban	H4	10480000	3120000	16195000	2355000	23275000	3755000	23555000	4435000	23955000	5355000	23555000	6115000	22675000	6635000	20995000	7195000	19075000	7475000	16715000	7835000	11795000	5115000	14595000	5395000	14475000	4635000	15795000	4835000	15995000	4355000	15555000	3995000	18435000	3995000	18355000	5795000
aeg 56	Ae.aegypti	Calavi	urban		9120000	12720000	13435000	11715000	19795000	12355000	20635000	12955000	20875000	13635000	20635000	14355000	19955000	14875000	18515000	15395000	16755000	15675000	14675000	16235000	10355000	14595000	12595000	14435000	12675000	13755000	13915000	13835000	13875000	13475000	13875000	13115000	16355000	12875000	16315000	14395000
aeg 57	Ae.aegypti	Calavi	urban		11600000	10960000	17155000	10155000	24075000	11435000	24715000	12035000	25035000	12995000	24875000	13555000	23915000	14155000	22235000	14675000	20155000	14835000	17795000	15355000	13595000	12875000	15915000	13075000	15835000	12355000	16595000	12435000	17115000	12155000	16715000	11675000	19315000	11715000	19955000	13515000
aeg 58	Ae.aegypti	Calavi	urban		10480000	11760000	14315000	11355000	17995000	11675000	18635000	12275000	18795000	12755000	18635000	13315000	18115000	13875000	17275000	14275000	15715000	14475000	13755000	14995000	10715000	13435000	12435000	13435000	12155000	12875000	12955000	12915000	13235000	12635000	12835000	12355000	15395000	12315000	15355000	13515000
aeg 60	Ae.aegypti	Calavi	urban		9720000	2120000	14995000	1235000	20915000	2275000	21715000	2875000	21995000	3475000	21635000	4115000	20715000	4795000	19475000	5235000	17675000	5595000	15595000	5835000	10915000	3595000	13675000	3875000	13635000	3315000	14515000	3515000	14595000	3035000	14115000	2755000	17275000	2475000	17235000	4155000
aeg 61	Ae.aegypti	Calavi	urban		8040000	3680000	13355000	3035000	19195000	4235000	19755000	4755000	19955000	5355000	19755000	5875000	19155000	6435000	17915000	6955000	16275000	7195000	13955000	7475000	9675000	5315000	11875000	5315000	11995000	4835000	12995000	5035000	13115000	4635000	12595000	4275000	15635000	4315000	15395000	5875000
aeg 63	Ae.aegypti	Calavi	urban	H2	8760000	11760000	14795000	11435000	21315000	12515000	22155000	13195000	22635000	13955000	22355000	14595000	21195000	14995000	19435000	15555000	18035000	15715000	15275000	16075000	10835000	13715000	13955000	13995000	13795000	13395000	14795000	13515000	15115000	13155000	14835000	12755000	17235000	12755000	16955000	14195000
aeg 64	Ae.aegypti	Dassa	semi urban		10520000	5280000	17235000	4955000	24555000	6515000	25035000	7315000	25275000	8155000	25115000	8875000	23915000	9355000	22155000	9755000	19555000	9835000	16995000	10155000	12635000	7515000	15195000	7635000	15315000	7155000	16555000	7315000	16675000	6875000	16435000	6475000	19355000	6435000	19995000	8515000
aeg 65	Ae.aegypti	Dassa	semi urban		9320000	2440000	14835000	1435000	21595000	2475000	22115000	2995000	22395000	3675000	22235000	4315000	21675000	4915000	19995000	5435000	17875000	5915000	15635000	6395000	10715000	4115000	13395000	4195000	13475000	3555000	14755000	3635000	15035000	3395000	14595000	2915000	17195000	2755000	17595000	4595000
aeg 66	Ae.aegypti	Dassa	semi urban		12800000	2600000	17595000	2075000	23715000	3315000	24195000	3795000	24595000	4555000	24555000	5195000	23515000	5835000	22275000	6195000	20675000	6595000	18115000	6715000	13835000	4355000	16435000	4675000	16435000	4035000	17595000	4235000	17595000	3915000	17515000	3555000	19595000	3515000	20075000	5035000
aeg 67	Ae.aegypti	Dassa	semi urban		12600000	7160000	18315000	6155000	24195000	7115000	24755000	7675000	25155000	8395000	25155000	9195000	24315000	9675000	23115000	9995000	21075000	10515000	18635000	10915000	13435000	8795000	16195000	8995000	16315000	8195000	17115000	8515000	17635000	8075000	17075000	7755000	19715000	7515000	19955000	9035000
aeg 68	Ae.aegypti	Dassa	semi urban		9760000	12440000	16155000	10995000	23995000	11395000	24515000	11915000	25035000	12755000	24915000	13515000	23635000	14395000	22315000	15035000	20115000	15555000	17275000	16195000	11835000	14035000	14595000	14035000	14675000	13355000	15995000	13595000	15915000	12955000	15475000	12475000	18875000	12195000	19035000	14195000
aeg 69	Ae.aegypti	Dassa	semi urban		9440000	3520000	14395000	2595000	20915000	3155000	21475000	3795000	21875000	4435000	21835000	5075000	20955000	5875000	19675000	6475000	17555000	6755000	15155000	7235000	10835000	5235000	13555000	5235000	13275000	4715000	14355000	4715000	14555000	4235000	14235000	3755000	16635000	3755000	17195000	5395000
aeg 70	Ae.aegypti	Dassa	semi urban		9320000	4640000	14675000	3835000	22515000	5395000	23275000	5995000	23315000	6675000	23275000	7395000	22515000	7995000	21035000	8515000	18435000	8675000	15675000	9075000	10635000	6555000	13635000	6675000	13795000	6115000	14795000	6315000	14995000	5835000	14475000	5355000	17795000	5355000	17715000	7195000
aeg 71	Ae.aegypti	Dassa	semi urban		8800000	12880000	13275000	11755000	20155000	12315000	20755000	12795000	21195000	13515000	20875000	14035000	20355000	14715000	18915000	15355000	17315000	15915000	14555000	16275000	10395000	14395000	12675000	14435000	13035000	13795000	13915000	14035000	14115000	13635000	13595000	13115000	16115000	12755000	16315000	14475000
aeg 72	Ae.aegypti	Calavi	urban		10360000	2720000	15275000	1755000	22995000	2875000	23515000	3515000	23995000	4155000	23835000	4755000	23035000	5475000	21395000	6155000	19355000	6555000	17115000	6875000	12355000	4635000	15395000	4675000	15435000	4155000	16195000	4155000	16395000	3875000	15915000	3435000	18555000	3195000	18875000	4995000
aeg 73	Ae.aegypti	Calavi	urban		9360000	11680000	14595000	11155000	21475000	12275000	21875000	12915000	22035000	13715000	21995000	14275000	20995000	14915000	19475000	15435000	17715000	15795000	15315000	16235000	10795000	13675000	13275000	13755000	13315000	13115000	14315000	13315000	14835000	12915000	13995000	12475000	16955000	12515000	16875000	14155000
aeg 74	Ae.aegypti	Calavi	urban		12360000	4400000	16475000	4115000	21595000	4835000	22315000	5155000	22715000	5915000	22715000	6475000	21995000	6995000	20595000	7355000	19155000	7595000	16955000	7755000	13315000	5915000	15555000	6035000	15715000	5515000	16475000	5675000	16675000	5355000	16395000	5075000	18635000	5115000	18555000	6435000
aeg 75	Ae.aegypti	Calavi	urban	H4	10720000	4080000	15875000	2875000	23075000	3475000	23755000	3995000	24355000	4675000	24155000	5315000	23195000	5955000	21875000	6795000	20035000	7115000	17475000	7555000	12315000	5715000	15235000	5635000	15315000	5075000	16315000	5195000	16355000	4675000	16035000	4195000	18955000	3995000	19235000	5635000
aeg 76	Ae.aegypti	Calavi	urban	H4	8480000	12440000	13035000	11595000	19875000	12395000	20515000	12875000	20995000	13515000	20755000	14195000	20075000	14635000	18475000	15315000	16595000	15555000	14475000	16075000	10075000	14195000	12675000	14075000	12715000	13595000	13515000	13715000	13835000	13315000	13475000	12955000	15955000	12715000	16195000	14355000
aeg 77	Ae.aegypti	Dassa	semi urban	H1	11000000	13000000	17075000	11715000	22675000	12275000	23395000	12635000	23795000	13395000	23595000	14035000	22555000	14755000	21235000	15435000	19355000	15795000	16915000	16235000	12275000	14515000	15075000	14475000	15275000	13835000	16315000	13875000	16315000	13555000	15915000	13155000	17955000	12915000	18715000	14435000
aeg 78	Ae.aegypti	Dassa	semi urban		12480000	1840000	17395000	1195000	22875000	2035000	23475000	2475000	24075000	3235000	23835000	3835000	23075000	4315000	21955000	4835000	20035000	5035000	17835000	5395000	13555000	3435000	15995000	3595000	16275000	3115000	17115000	3075000	17235000	2795000	16995000	2395000	19315000	2315000	19275000	3755000
aeg 79	Ae.aegypti	Dassa	semi urban	H3	10120000	13240000	15235000	12675000	20555000	13475000	21115000	13955000	21235000	14555000	21075000	15275000	20235000	15675000	19035000	16075000	17435000	16475000	15475000	16835000	11315000	14755000	13555000	14835000	13715000	14435000	14635000	14475000	14715000	14075000	14115000	13755000	16435000	13715000	16475000	15115000
aeg 80	Ae.aegypti	Dassa	semi urban	H3	10120000	4160000	15995000	3195000	22435000	3955000	23035000	4515000	23515000	5235000	23155000	5795000	22315000	6395000	20955000	6915000	19275000	7235000	16715000	7635000	11315000	5675000	14155000	5595000	14355000	5035000	15155000	5155000	15355000	4795000	15195000	4435000	17955000	4355000	18235000	5875000
aeg 81	Ae.aegypti	Dassa	semi urban		9360000	2120000	15035000	1155000	20915000	2315000	21435000	2795000	21915000	3635000	21715000	4235000	20755000	4795000	19515000	5355000	17755000	5675000	15395000	6035000	10835000	3875000	13635000	4035000	13875000	3515000	14955000	3515000	14955000	3235000	14715000	2835000	17115000	2635000	17075000	4315000
aeg 82	Ae.aegypti	Porto Novo	urban		10960000	12760000	15875000	11955000	22315000	12715000	22955000	13355000	23235000	14035000	23075000	14635000	22075000	15195000	20475000	15635000	18675000	15875000	16595000	16475000	12435000	14355000	15115000	14435000	15235000	13915000	15995000	13995000	16195000	13555000	15835000	13155000	18275000	13075000	18555000	14635000
aeg 83	Ae.aegypti	Porto Novo	urban		10040000	11640000	14035000	10955000	18955000	11595000	19715000	11995000	20155000	12755000	20035000	13355000	19155000	13675000	17875000	14195000	16475000	14475000	14675000	14955000	11395000	13155000	13355000	13395000	13435000	12675000	14115000	12835000	14235000	12515000	13915000	12115000	15475000	11995000	16035000	13395000
aeg 84	Ae.aegypti	Porto Novo	urban	H4	10920000	12720000	15315000	11795000	21635000	12595000	22315000	13195000	22595000	13635000	22675000	14235000	21835000	14755000	20235000	15395000	18635000	15675000	16275000	16315000	11995000	14435000	14715000	14275000	14715000	13875000	15435000	13795000	15555000	13355000	15075000	13115000	17715000	12875000	17715000	14275000
aeg 85	Ae.aegypti	Porto Novo	urban		9760000	11120000	13995000	10195000	20235000	10435000	20635000	10915000	20915000	11475000	20755000	12035000	20315000	12515000	18795000	13195000	17155000	13675000	15395000	14195000	10875000	12635000	13435000	12515000	13595000	11995000	14355000	11995000	14515000	11595000	13955000	11235000	16355000	10955000	16435000	12395000
aeg 86	Ae.aegypti	Porto Novo	urban		12560000	13200000	16555000	12235000	22315000	12675000	22955000	12995000	23075000	13555000	23155000	14075000	22275000	14675000	21155000	15235000	19555000	15715000	17675000	16235000	13835000	14515000	16275000	14435000	16275000	14115000	16955000	14115000	17195000	13715000	16715000	13395000	18755000	13075000	19035000	14515000
aeg 87	Ae.aegypti	W National Park	sylvatic	H5	6520000	12400000	12155000	11635000	17595000	12235000	17875000	12795000	17915000	13395000	18035000	14035000	17875000	14915000	16835000	15435000	15035000	15875000	12475000	16155000	8115000	14155000	10675000	14195000	10795000	13635000	11595000	13755000	11675000	13275000	11395000	12915000	13995000	12795000	13915000	14355000
aeg 88	Ae.aegypti	W National Park	sylvatic		8960000	12320000	13315000	11435000	19675000	12635000	20115000	13035000	20515000	13635000	20395000	14195000	19435000	14755000	18315000	15235000	16755000	15475000	14435000	15995000	10155000	13915000	12715000	13915000	12875000	13355000	13475000	13435000	13675000	13115000	13275000	12715000	16115000	12715000	15915000	14235000
aeg 89	Ae.aegypti	W National Park	sylvatic	H5	7360000	14600000	11835000	13435000	18115000	13795000	18835000	14155000	19275000	14955000	19195000	15475000	18235000	16235000	17035000	16595000	15155000	17035000	13075000	17755000	8755000	16115000	11155000	15915000	11155000	15435000	12195000	15395000	12355000	15075000	11915000	14675000	14395000	14395000	14395000	15955000
aeg 90	Ae.aegypti	W National Park	sylvatic	H5	9000000	13320000	14755000	12035000	20315000	12555000	21395000	13115000	21635000	13875000	21595000	14435000	20435000	15155000	18875000	15795000	17515000	16155000	15195000	16675000	10755000	15035000	13155000	14795000	13155000	14315000	14195000	14275000	14195000	13955000	13755000	13555000	16435000	13315000	16795000	14835000
aeg 91	Ae.aegypti	W National Park	sylvatic		12760000	11240000	16595000	10275000	23195000	10995000	24075000	11475000	24355000	12355000	23315000	12555000	21635000	13035000	21035000	13555000	20235000	14035000	17715000	14715000	13475000	13115000	16115000	12915000	16115000	12435000	16675000	12315000	17075000	11995000	16635000	11635000	19155000	11395000	19555000	12915000
aeg 92	Ae.aegypti	Calavi	urban	H4	9280000	1640000	15075000	875000	21875000	1955000	22635000	2555000	22915000	3355000	22835000	3915000	21795000	4555000	20235000	5195000	18235000	5555000	15755000	5875000	10755000	3515000	13955000	3675000	13955000	3115000	14875000	3235000	15035000	2835000	14755000	2395000	17075000	2155000	17715000	3875000
